# Supplementary material for: Retargeting Gram-Positive-Only Adarotene-Derived Antibacterials to Broad-Spectrum Antibiotics
Source: Antibiotics (Basel). 2025 Sep 21;14(9):956. doi: 10.3390/antibiotics14090956 (PMC12466880; doi:10.3390/antibiotics14090956)
Supplement: Supplementary file 1 [file antibiotics-14-00956-s001.zip]

Archive with 2 entries (2 files):
- antibiotics-3810612-supplementary.pdf
- NMR files.zip
